# Supplementary material for: Prenatal exposure to extreme ambient heat may amplify the adverse impact of Superstorm Sandy on basal ganglia volume among school-aged children
Source: PLoS One. 2025 Jun 11;20(6):e0324150. doi: 10.1371/journal.pone.0324150 (PMC12157054; doi:10.1371/journal.pone.0324150)
Supplement: S1 Dataset — (XLSX) [file pone.0324150.s004.xlsx]

## Sheet: Sheet 1 - PLOS One Manuscript D
CID	famID	sib	Sandy	No_of_days	Days_D	HVI_Cat	M_Age	MRI_Age	SES	Sex	MRACE	Stress_Class	Obj_hardship	L_Caudate10	R_Caudate10	L_Putamen10	R_Putamen10	L_Pallidus10	R_Pallidus10	L_NA10	R_NA10	log_putamen	log_putamen_r
2-201-1	2-201	1	1	5	1	0	25	5	2	2	5	2	0	37.57	37.49	56.4324	58.8512	22.9309	19.366	4.86	7.96	1.75153	1.76976
2-448-1	2-448	1	1	0	0	1	23	6	2	2	2	1	1	29.06	39.35	62.5923	57.8079	18.4444	17.4662	5.18	6.07	1.79652	1.76199
2-028-1	2-028	1	0	0	0	0	22	7	2	2	4	2	3	31.87	31.35	46.5186	46.952	15.0125	16.612	4.71	4.44	1.66763	1.67165
1-265-1	1-265	1	0	3	1	1	18	8	2	1	1	3	1	31.59	29.89	42.5397	44.3354	16.6994	13.0407	7.47	7.14	1.62879	1.64675
1-265-2	1-265	2	1	4	1	1	22	6	2	2	1	3	1	31.75	31.91	43.9405	47.289	19.4488	16.2626	4.62	4.34	1.64287	1.67476
2-521-2	2-521	1	1	0	0	0	38	6	2	2	1	2	9	34.5	38.15	46.1433	46.5664	15.7635	15.0874	7.31	6.39	1.66411	1.66807
1-069-1	1-069	1	0	6	1	1	23	10	3	2	1	2	4.14	27.26	29.21	48.7932	47.6894	15.1967	16.2943	4.95	5.03	1.68836	1.67842
1-069-2	1-069	2	0	1	1	1	26	8	3	1	1	2	4.14	28.58	31.39	48.3883	46.3107	16.8613	16.9397	5.96	5.86	1.68474	1.66568
1-246-1	1-246	1	0	3	1	1	21	9	3	2	2	1	2.14	35.8	34.67	48.566	46.8629	18.6824	19.4782	4.47	4.92	1.68633	1.67083
1-188-1	1-188	1	0	3	1	0	16	9	2	2	1	2	2	30.49	32	47.3623	48.5271	15.7979	14.3501	6.21	5.45	1.67543	1.68598
2-201-2	2-201	2	1	5	1	0	25	5	2	2	5	2	0	35.18	37.55	58.9186	57.763	19.6986	19.3421	6.32	7.1	1.77025	1.76165
2-262-1	2-262	1	0	5	1	0	29	7	2	2	5	1	2	33	33.26	45.4711	44.1872	15.582	15.7847	4.61	5.38	1.65774	1.6453
2-021-1	2-021	1	0	0	0	0	24	9	3	2	5	2	8.14	32.29	31.25	38.3111	43.682	19.5479	15.6693	4.71	6.14	1.58332	1.6403
2-139-2	1-139	1	0	0	0	0	28	5	1	2	2	2	1	25.32	24.65	39.6833	41.6757	16.52	12.9344	4.63	4.73	1.59861	1.61988
1-235-1	1-235	1	0	5	1	1	24	9	3	1	5	1	1	31.77	31.36	48.9103	45.8427	18.1375	18.1255	4.71	5.65	1.6894	1.66127
1-075-2	1-075	1	1	8	1	1	24	9	3	2	5	2	3	34.57	38.22	49.5905	51.2664	16.0883	16.2966	6.09	6.82	1.6954	1.70983
1-039-1	1-039	1	0	7	1	0	26	11	2	2	2	1	0	37.9	36.1	50.1727	49.9358	18.4478	18.353	4.46	5.53	1.70047	1.69841
1-160-1	1-160	1	0	2	1	1	19	10	3	1	2	2	3	31.66	33.05	43.7401	48.0153	17.2474	16.3693	4.25	5.21	1.64088	1.68138
1-180-1	1-180	1	0	0	0	1	39	10	2	2	2	2	6	32.62	35.51	36.543	37.4704	14.3959	13.9584	4.4	5.18	1.5628	1.57369
2-201-3	2-201	3	0	6	1	0	27	11	2	2	5	2	0	41.95	40.91	44.2407	49.6381	17.6894	18.1383	5.97	6.01	1.64582	1.69581
1-020-1	1-020	1	0	0	0	0	25	11	3	2	5	1	1	37.31	38.27	50.253	50.5763	17.9257	17.0057	4.83	5.19	1.70116	1.70395
2-205-1	2-205	1	1	5	1	0	22	5	2	2	1	2	3	38.11	38.77	43.7593	45.2779	17.5954	15.03	4.27	4.7	1.64107	1.65589
1-015-1	1-015	1	0	4	1	1	23	11	3	2	2	1	4	36.12	36.28	44.6204	45.7303	16.8712	16.0806	4.14	5.25	1.64953	1.6602
1-167-1	1-167	1	0	2	1	0	23	10	2	1	5	3	4	34.52	35.44	50.3961	50.2063	17.3007	16.1945	5.98	5.49	1.7024	1.70076
1-279-1	1-279	1	0	0	0	1	21	10	3	1	5	2	1	33.18	33.44	43.7968	41.6991	15.0405	15.0552	3.67	4.42	1.64144	1.62013
2-454-1	2-454	1	1	8	1	0	33	10	1	1	1	1	1	26.5	27.71	46.8047	43.6022	18.7914	18.2121	5.65	5.79	1.67029	1.63951
2-246-1	2-246	1	1	0	0	0	22	9	3	2	5	1	9.14	28.58	30.61	45.5353	46.5911	16.6857	17.6077	3.54	5.43	1.65835	1.6683
2-004-1	2-004	1	0	3	1	1	24	10	2	2	1	1	3	31.09	32.68	42.3725	46.0671	21.2601	16.2777	4.53	4.05	1.62708	1.66339
2-172-1	2-172	1	1	0	0	0	24	6	2	2	2	2	6	42.8	43.96	45.4353	44.9847	16.5578	16.6211	5.4	5.47	1.65739	1.65306
2-128-1	2-128	1	1	8	1	1	40	6	3	1	5	1	1	28.33	29.64	41.7176	46.6725	18.1123	14.4033	5.66	5.18	1.62032	1.66906
1-250-1	1-250	1	0	3	1	1	22	7	3	1	2	2	2	31.22	33.56	41.9122	43.1748	15.5891	15.5345	6.1	5.16	1.62234	1.63523
2-066-1	2-066	1	0	6	1	1	19	7	2	1	1	1	1	30.7	29.63	39.965	37.663	14.6916	17.1279	5.76	4.69	1.60168	1.57591
1-301-1	1-301	1	0	3	1	1	32	7	3	2	2	2	0	25.37	26.57	40.4704	40.8027	15.2501	13.0855	5.22	5.43	1.60714	1.61069
1-257-1	1-257	1	0	3	1	1	41	7	2	2	1	2	0	32.6	35.34	42.629	44.5794	16.7565	13.864	5.51	5.83	1.62971	1.64913
